# Supplementary material for: 6-Nicotinamido-2-naphthoic acid
Source: Acta Crystallogr Sect E Struct Rep Online. 2012 Jun 2;68(Pt 7):o1978. doi: 10.1107/S1600536812024051 (PMC3393255; doi:10.1107/S1600536812024051)
Supplement: Supplementary file 2 [file e-68-o1978-Isup2.hkl]

# 
# h,k,l, Fc-squared, Fo-squared, sigma(Fo-squared) and status flag 
# 
data_I
_shelx_title ' I         Cc           R = 0.04' 
_shelx_refln_list_code          4 
_shelx_F_calc_maximum      217.66 
_exptl_crystal_F_000       608.00 
_reflns_d_resolution_high  0.7451 
 
loop_ 
 _symmetry_equiv_pos_as_xyz 
 'x, y, z' 
 'x, -y, z+1/2' 
 'x+1/2, y+1/2, z' 
 'x+1/2, -y+1/2, z+1/2' 
 
_cell_length_a    25.9010 
_cell_length_b     6.2097 
_cell_length_c     8.6080 
_cell_angle_alpha  90.000 
_cell_angle_beta  103.258 
_cell_angle_gamma  90.000 
 
_shelx_F_squared_multiplier     1.000 
 
loop_ 
 _refln_index_h 
 _refln_index_k 
 _refln_index_l 
 _refln_F_squared_calc 
 _refln_F_squared_meas 
 _refln_F_squared_sigma 
 _refln_observed_status 
   2   0   0       91.16       92.60      1.87 o 
   4   0   0      293.67      270.71      3.97 o 
   6   0   0       15.99       15.45      0.77 o 
   8   0   0      933.65      965.62     17.03 o 
  10   0   0     2044.81     1980.12     16.76 o 
  12   0   0      190.76      178.40      4.02 o 
  14   0   0     6554.34     7279.84    320.17 o 
  16   0   0      746.20      722.80     12.29 o 
  18   0   0      189.04      180.26      4.51 o 
  20   0   0      259.86      261.20      6.00 o 
  22   0   0      373.92      366.95      8.57 o 
  24   0   0      318.48      291.03      5.88 o 
  26   0   0      331.29      352.41     10.52 o 
  28   0   0      161.12      164.71      8.09 o 
  30   0   0       44.17       51.26      8.06 o 
  32   0   0       13.25       19.63      5.99 o 
   1   1   0     4584.65     4627.36     37.68 o 
   3   1   0     5835.17     5780.80     58.13 o 
   5   1   0     5724.26     5496.48     53.79 o 
   7   1   0      323.34      322.22      2.77 o 
   9   1   0     1221.63     1190.41      7.73 o 
  11   1   0     1705.20     1720.56     18.26 o 
  13   1   0      919.04      960.06      6.19 o 
  15   1   0      113.82      115.87      1.78 o 
  17   1   0        1.31        2.44      0.66 o 
  19   1   0       25.13       24.58      1.24 o 
  21   1   0       78.47       79.20      6.05 o 
  23   1   0      293.62      278.50      5.60 o 
  25   1   0      790.69      772.33      8.00 o 
  27   1   0      786.38      797.92     16.15 o 
  29   1   0       30.02       28.16      3.82 o 
  31   1   0       27.39       33.86      5.53 o 
  33   1   0       11.31       13.85      5.59 o 
   0   2   0     2368.78     2191.12     27.66 o 
   2   2   0      674.15      685.53      6.37 o 
   4   2   0     1323.65     1403.25     14.98 o 
   6   2   0      347.91      388.66      2.96 o 
   8   2   0      397.00      374.21      3.58 o 
  10   2   0     1206.66     1271.20     15.76 o 
  12   2   0      957.98     1057.09     21.80 o 
  14   2   0     1475.53     1564.97     17.86 o 
  16   2   0       21.25       23.29      0.98 o 
  18   2   0      284.99      280.96      3.07 o 
  20   2   0      248.03      235.41      3.43 o 
  22   2   0      273.87      262.81     13.16 o 
  24   2   0      115.05      120.03      4.10 o 
  26   2   0       27.85       28.60      2.97 o 
  28   2   0      175.80      200.79      7.20 o 
  30   2   0       16.02       24.01      4.95 o 
  32   2   0       47.73       52.46      7.02 o 
   1   3   0     1116.40     1221.75     13.37 o 
   3   3   0      946.04     1047.83      9.35 o 
   5   3   0      241.54      261.49      2.35 o 
   7   3   0        9.47       10.06      0.94 o 
   9   3   0      873.40      860.12     20.67 o 
  11   3   0      271.06      286.12      5.00 o 
  13   3   0      884.20      917.11     19.76 o 
  15   3   0     1561.13     1516.21     27.24 o 
  17   3   0      466.95      445.77      8.01 o 
  19   3   0      305.45      306.79      5.28 o 
  21   3   0       14.54       15.25      1.75 o 
  23   3   0      108.51       97.25      4.32 o 
  25   3   0      126.80      131.24      6.10 o 
  27   3   0       80.07       75.67      5.23 o 
  29   3   0        3.51        8.04      2.98 o 
  31   3   0       30.52       51.26      9.51 o 
   0   4   0      580.89      735.63      8.00 o 
   2   4   0      168.87      176.09      2.88 o 
   4   4   0      271.72      318.03      6.09 o 
   6   4   0       18.33       20.29      1.09 o 
   8   4   0      151.42      156.71      2.17 o 
  10   4   0      402.94      395.80      5.43 o 
  12   4   0     2408.61     2242.15     56.12 o 
  14   4   0      575.95      553.82     12.57 o 
  16   4   0      464.54      468.24     19.76 o 
  18   4   0      259.46      256.02      5.31 o 
  20   4   0       63.98       64.17      3.57 o 
  22   4   0       23.98       26.70      3.75 o 
  24   4   0       26.83       29.95      3.97 o 
  26   4   0      169.56      180.37      7.40 o 
  28   4   0       29.68       39.08      5.55 o 
   1   5   0       56.75       54.16      2.25 o 
   3   5   0       59.40       57.86      1.87 o 
   5   5   0      218.68      223.85      3.17 o 
   7   5   0        4.59        5.98      1.19 o 
   9   5   0      237.83      225.48     11.56 o 
  11   5   0      486.93      494.86     21.20 o 
  13   5   0      604.39      604.17      8.03 o 
  15   5   0       89.60       94.08      4.06 o 
  17   5   0       38.17       35.72      4.13 o 
  19   5   0       71.76       64.60      5.77 o 
  21   5   0        0.93        2.89      2.97 o 
  23   5   0       43.90       51.66      5.09 o 
  25   5   0      107.29      134.27      9.92 o 
   0   6   0      279.04      242.99      5.63 o 
   2   6   0       88.05       74.86      2.96 o 
   4   6   0       63.09       58.27      2.41 o 
   6   6   0       98.41       88.38      4.49 o 
   8   6   0      181.63      168.06      7.15 o 
  10   6   0      223.62      231.66      8.60 o 
  12   6   0      123.29      127.30      7.71 o 
  14   6   0      112.31      107.50      7.33 o 
  16   6   0      131.62      139.41     12.91 o 
  18   6   0       34.56       45.04      7.86 o 
  20   6   0       39.88       48.50      6.28 o 
  22   6   0       22.65       30.17      5.26 o 
   1   7   0        2.25        3.42      3.79 o 
   3   7   0       57.41       50.69      6.82 o 
   5   7   0        1.57        4.04      6.92 o 
   7   7   0       14.20       12.95      3.87 o 
   9   7   0       35.20       45.38     11.99 o 
  11   7   0       23.34       21.06      4.56 o 
  13   7   0       68.14       85.77      7.33 o 
  15   7   0       21.53       27.00      6.51 o 
  17   7   0       11.14       13.28      4.21 o 
   0   8   0       19.29       23.35      8.06 o 
   2   8   0        1.58        7.64      6.62 o 
   4   8   0       10.20        9.71      6.41 o 
   6   8   0       13.09       11.37      7.02 o 
   8   8   0       11.12       28.59     14.46 o 
 -33   1   1       11.69       12.69      3.38 o 
 -31   1   1        4.30        9.64      3.11 o 
 -29   1   1       22.60       21.96      3.55 o 
 -27   1   1       46.35       45.89      3.90 o 
 -25   1   1      317.45      337.60      6.96 o 
 -23   1   1      772.17      734.37     15.30 o 
 -21   1   1      199.10      189.24      3.46 o 
 -19   1   1       20.42       19.33      1.85 o 
 -17   1   1      261.90      275.12      3.68 o 
 -15   1   1      239.06      246.71      5.58 o 
 -13   1   1       31.27       33.88      1.92 o 
 -11   1   1    11085.27    12041.25    107.00 o 
  -9   1   1     1048.06     1076.92      4.82 o 
  -7   1   1     3113.03     3178.73     27.35 o 
  -5   1   1       71.53       76.77      3.40 o 
  -3   1   1      366.24      388.36      6.73 o 
  -1   1   1     5771.24     5664.32     29.87 o 
   1   1   1     6154.33     5996.26     97.94 o 
   3   1   1    32378.60    32462.32    307.41 o 
   5   1   1      498.47      486.03      3.56 o 
   7   1   1     1009.24     1005.08      4.77 o 
   9   1   1      144.37      132.21      1.66 o 
  11   1   1     1116.49     1099.30      7.51 o 
  13   1   1      958.36     1051.65     22.61 o 
  15   1   1     1151.77     1159.59     10.53 o 
  17   1   1      787.88      797.88      6.80 o 
  19   1   1      201.65      193.09      9.02 o 
  21   1   1      227.21      226.02      3.15 o 
  23   1   1        7.22        6.65      1.56 o 
  25   1   1      195.58      195.18      5.02 o 
  27   1   1       85.44       90.48      5.04 o 
  29   1   1       31.20       40.39      5.46 o 
  31   1   1       13.17       13.03      5.59 o 
 -32   2   1        8.81       12.45      4.61 o 
 -30   2   1       87.19       91.20      5.74 o 
 -28   2   1      108.52      114.05      5.86 o 
 -26   2   1       42.95       43.68      3.19 o 
 -24   2   1     1243.35     1150.21     15.89 o 
 -22   2   1      187.36      179.92      4.66 o 
 -20   2   1      302.39      274.36      3.90 o 
 -18   2   1      290.09      285.40      5.26 o 
 -16   2   1      367.13      356.74      9.72 o 
 -14   2   1      315.09      350.64     14.57 o 
 -12   2   1      680.45      696.69     18.25 o 
 -10   2   1       50.86       65.62      1.72 o 
  -8   2   1     1634.64     1708.34     24.96 o 
  -6   2   1     1949.29     2018.58     14.80 o 
  -4   2   1      502.94      482.15      3.59 o 
  -2   2   1     1124.14     1111.79     14.30 o 
   0   2   1      343.14      382.56      8.47 o 
   2   2   1        2.49        3.00      0.43 o 
   4   2   1     3341.00     3562.62     19.17 o 
   6   2   1     1440.18     1420.82     15.78 o 
   8   2   1       78.72       88.58      2.06 o 
  10   2   1      988.79      928.92      6.46 o 
  12   2   1      729.76      711.31      5.34 o 
  14   2   1      177.88      184.08      3.94 o 
  16   2   1      206.16      198.51      8.53 o 
  18   2   1       73.25       70.95      1.60 o 
  20   2   1      465.17      472.89      4.80 o 
  22   2   1      113.36      122.10      3.65 o 
  24   2   1      173.63      171.93      5.53 o 
  26   2   1      609.88      607.25     11.63 o 
  28   2   1      332.33      332.53      9.21 o 
  30   2   1       58.90       70.28     15.09 o 
 -31   3   1        7.81       16.75      7.02 o 
 -29   3   1       98.01      109.80      6.08 o 
 -27   3   1       66.08       67.58      5.99 o 
 -25   3   1       24.00       17.84      2.71 o 
 -23   3   1      407.43      366.41      7.59 o 
 -21   3   1       54.69       46.79      2.46 o 
 -19   3   1      180.74      172.77      3.70 o 
 -17   3   1      457.59      430.98      9.45 o 
 -15   3   1      260.67      249.44      3.95 o 
 -13   3   1      721.08      746.73     16.89 o 
 -11   3   1      215.10      209.09      3.86 o 
  -9   3   1      132.56      140.02      1.86 o 
  -7   3   1      119.79      112.06      1.52 o 
  -5   3   1       62.89       56.50      1.54 o 
  -3   3   1     1291.16     1301.04     11.21 o 
  -1   3   1     2677.15     3093.03     26.24 o 
   1   3   1     3481.83     3885.85     58.36 o 
   3   3   1      898.92     1064.56      8.73 o 
   5   3   1      139.38      160.87      1.81 o 
   7   3   1      736.30      793.42      7.35 o 
   9   3   1      220.77      223.71      4.64 o 
  11   3   1        8.57        7.65      0.90 o 
  13   3   1      146.60      139.14      3.66 o 
  15   3   1      515.41      462.71     13.83 o 
  17   3   1      315.13      319.37     13.44 o 
  19   3   1      159.26      164.43      3.41 o 
  21   3   1       77.14       82.88      3.49 o 
  23   3   1       57.61       56.03      4.03 o 
  25   3   1       80.93       77.46      6.40 o 
  27   3   1       25.25       27.68      3.80 o 
  29   3   1        4.92        8.95      4.08 o 
 -28   4   1       24.14       34.05      4.45 o 
 -26   4   1       17.88       22.11      5.02 o 
 -24   4   1       56.71       53.17      4.94 o 
 -22   4   1       16.04       14.50      4.21 o 
 -20   4   1       19.60       20.03      2.40 o 
 -18   4   1       43.76       43.56      2.97 o 
 -16   4   1      392.46      372.33      6.56 o 
 -14   4   1      339.46      316.45      3.74 o 
 -12   4   1      901.95      824.15     20.75 o 
 -10   4   1       45.38       44.88      1.59 o 
  -8   4   1        4.97        4.89      0.79 o 
  -6   4   1      175.81      176.50      2.16 o 
  -4   4   1      257.94      236.84      2.72 o 
  -2   4   1      528.66      543.95      6.66 o 
   0   4   1      263.68      310.55      3.84 o 
   2   4   1     1836.46     2000.03     18.03 o 
   4   4   1      103.71      108.70      1.89 o 
   6   4   1       10.29       11.85      1.38 o 
   8   4   1       45.17       44.33      1.48 o 
  10   4   1       67.94       72.28      3.60 o 
  12   4   1      853.24      819.87     19.18 o 
  14   4   1      864.55      828.15     33.62 o 
  16   4   1        6.24        6.37      1.28 o 
  18   4   1      102.23      101.94      4.22 o 
  20   4   1       62.16       65.27      4.11 o 
  22   4   1       15.54       17.58      2.89 o 
  24   4   1        4.07        5.81      2.73 o 
  26   4   1       25.04       23.55      6.28 o 
  28   4   1        8.62       22.53      6.62 o 
 -27   5   1        5.03       14.06      4.52 o 
 -25   5   1       54.75       60.85      5.60 o 
 -23   5   1      112.71      125.05      6.60 o 
 -21   5   1        8.00        5.77      2.92 o 
 -19   5   1       18.52       14.48      2.85 o 
 -17   5   1        6.58        9.04      1.88 o 
 -15   5   1      262.73      257.57      8.29 o 
 -13   5   1      408.56      441.61     10.71 o 
 -11   5   1     1378.11     1386.28     31.53 o 
  -9   5   1     1552.54     1539.84     23.65 o 
  -7   5   1      185.91      187.31      3.23 o 
  -5   5   1      199.38      196.27      4.97 o 
  -3   5   1      102.00       97.64      2.48 o 
  -1   5   1       48.62       47.11      1.71 o 
   1   5   1        3.31        4.65      0.93 o 
   3   5   1       77.87       74.65      2.35 o 
   5   5   1       28.11       28.84      1.59 o 
   7   5   1      317.14      289.97      6.32 o 
   9   5   1      107.77      101.81      2.92 o 
  11   5   1      103.61       92.67      3.19 o 
  13   5   1      475.61      483.53      8.03 o 
  15   5   1      171.03      182.47      6.79 o 
  17   5   1       45.59       43.73      4.37 o 
  19   5   1       15.06       12.29      3.92 o 
  21   5   1        3.62        4.39      2.71 o 
  23   5   1       24.77       29.38      4.04 o 
  25   5   1       43.88       53.21      6.43 o 
 -22   6   1      126.90      142.72      9.05 o 
 -20   6   1       94.57       95.39      6.11 o 
 -18   6   1       23.42       23.96      3.87 o 
 -16   6   1       82.29       87.31      9.22 o 
 -14   6   1       40.52       36.47      4.21 o 
 -12   6   1      100.03       95.59      4.51 o 
 -10   6   1       90.07       95.44     14.14 o 
  -8   6   1       45.73       53.30      3.55 o 
  -6   6   1       48.38       43.84      3.42 o 
  -4   6   1        1.60        2.61      1.63 o 
  -2   6   1      164.73      146.82      9.24 o 
   0   6   1       97.68       80.56      4.86 o 
   2   6   1      104.58       94.60      6.19 o 
   4   6   1       96.24       98.39      6.14 o 
   6   6   1       21.00       22.13      2.95 o 
   8   6   1      103.72      105.34      5.36 o 
  10   6   1        7.51        9.05      2.83 o 
  12   6   1      146.57      171.38     12.71 o 
  14   6   1      182.94      166.09      8.61 o 
  16   6   1      335.06      340.17     28.11 o 
  18   6   1       58.19       67.89     10.13 o 
  20   6   1       40.57       48.58      6.21 o 
  22   6   1        2.54        7.38      3.72 o 
 -17   7   1       11.72       17.31      4.67 o 
 -15   7   1        2.54       13.90      4.41 o 
 -13   7   1       24.14       30.58      5.41 o 
 -11   7   1      145.45      165.60     14.06 o 
  -9   7   1       52.69       65.72      6.29 o 
  -7   7   1       37.33       41.46      6.20 o 
  -5   7   1        6.22       11.75      3.71 o 
  -3   7   1       43.94       46.26      7.40 o 
  -1   7   1      159.20      145.88     10.38 o 
   1   7   1       70.30       67.26      5.02 o 
   3   7   1      119.88      114.18     14.41 o 
   5   7   1      127.04      120.11      7.56 o 
   7   7   1       12.63       14.92      4.08 o 
   9   7   1        9.13       18.83      4.41 o 
  11   7   1       52.45       50.54      6.28 o 
  13   7   1       42.69       44.68      5.99 o 
  15   7   1       13.10       13.82      4.15 o 
  17   7   1       38.14       37.40      5.76 o 
  -8   8   1       13.05       17.36      8.27 o 
  -6   8   1        0.65        7.86      6.82 o 
  -4   8   1        1.57       12.40      7.44 o 
  -2   8   1       14.75       14.26      8.06 o 
   0   8   1       30.76       29.60      6.72 o 
   2   8   1       40.79       62.42      6.83 o 
   4   8   1        8.09       16.42      4.02 o 
   6   8   1       10.45       18.94      4.12 o 
 -34   0   2       83.37       92.57      7.89 o 
 -32   0   2      110.06      116.26     13.74 o 
 -30   0   2       24.26       21.73      4.61 o 
 -28   0   2       27.30       28.92      5.66 o 
 -26   0   2       57.78       53.89      5.46 o 
 -24   0   2     1144.04     1063.23     21.30 o 
 -22   0   2     3901.74     3772.64     97.67 o 
 -20   0   2     1908.92     1775.38     19.94 o 
 -18   0   2      640.48      651.96      6.53 o 
 -16   0   2      100.52      103.58      2.79 o 
 -14   0   2      954.39     1035.96     14.43 o 
 -12   0   2     1564.93     1759.66     18.46 o 
 -10   0   2     1984.92     2111.34     41.55 o 
  -8   0   2      130.61      141.84      3.79 o 
  -6   0   2     2166.37     2130.28     49.87 o 
  -4   0   2     5057.44     5487.15     98.16 o 
  -2   0   2     3575.97     3282.75     58.61 o 
   0   0   2    13531.22    13116.27    226.18 o 
   2   0   2    47376.10    44908.99    306.63 o 
   4   0   2    25535.00    25349.86    578.30 o 
   6   0   2     6002.56     6095.94     75.91 o 
   8   0   2      259.23      251.87      2.85 o 
  10   0   2     1424.38     1395.30     15.40 o 
  12   0   2       15.67       13.80      2.38 o 
  14   0   2      682.18      669.16     38.93 o 
  16   0   2     1255.28     1276.17     22.57 o 
  18   0   2     1185.86     1230.09     27.02 o 
  20   0   2      507.98      510.65     13.73 o 
  22   0   2      308.43      307.03      9.60 o 
  24   0   2        5.07        4.20      2.07 o 
  26   0   2       69.72       73.00      5.41 o 
  28   0   2      169.18      175.68     12.81 o 
 -33   1   2       40.35       45.74      5.13 o 
 -31   1   2        7.04        4.80      3.95 o 
 -29   1   2       11.58        8.62      2.37 o 
 -27   1   2      201.88      199.26      5.17 o 
 -25   1   2     1284.82     1185.94     16.20 o 
 -23   1   2      346.24      341.81      5.64 o 
 -21   1   2      388.85      366.61      8.65 o 
 -19   1   2      486.09      477.04      9.39 o 
 -17   1   2      725.53      730.06      4.79 o 
 -15   1   2       17.55       17.67      0.81 o 
 -13   1   2      159.46      177.43      2.26 o 
 -11   1   2      705.79      755.11      8.15 o 
  -9   1   2      794.77      816.05      7.54 o 
  -7   1   2     2568.42     2552.74    225.69 o 
  -5   1   2      643.62      655.41      3.19 o 
  -3   1   2      477.88      474.60      3.09 o 
  -1   1   2     1447.52     1462.69      5.73 o 
   1   1   2      281.78      283.18      1.71 o 
   3   1   2    31335.08    30721.02   2309.85 o 
   5   1   2     1164.40     1151.50     24.93 o 
   7   1   2      360.20      410.12      4.00 o 
   9   1   2     1047.53     1072.01      6.82 o 
  11   1   2      208.58      199.45      1.79 o 
  13   1   2      473.65      481.03      4.61 o 
  15   1   2      564.87      539.35      5.09 o 
  17   1   2       11.82       11.80      1.94 o 
  19   1   2       27.00       29.09      1.59 o 
  21   1   2       38.27       41.04      2.30 o 
  23   1   2       83.08       85.22      3.00 o 
  25   1   2       70.05       78.61      5.76 o 
  27   1   2      451.23      480.80     10.39 o 
  29   1   2      149.47      159.15     11.78 o 
 -32   2   2        1.89        5.69      3.04 o 
 -30   2   2       22.97       25.99      3.99 o 
 -28   2   2       33.21       31.39      3.46 o 
 -26   2   2       32.07       35.12      2.65 o 
 -24   2   2       32.45       36.30      2.46 o 
 -22   2   2      385.56      324.82      7.75 o 
 -20   2   2       26.84       26.17      1.70 o 
 -18   2   2      307.11      291.26      5.40 o 
 -16   2   2       13.49       13.95      1.17 o 
 -14   2   2      239.96      239.15      3.02 o 
 -12   2   2      473.03      511.64      5.70 o 
 -10   2   2     4564.61     4982.64     81.37 o 
  -8   2   2     5518.38     5854.02     76.18 o 
  -6   2   2      439.42      424.41      6.09 o 
  -4   2   2      954.73      929.30     16.30 o 
  -2   2   2      541.92      511.06      4.48 o 
   0   2   2     1337.00     1399.22     11.27 o 
   2   2   2     1384.69     1449.57      9.97 o 
   4   2   2      825.90      904.87      9.27 o 
   6   2   2     2124.76     2208.46     17.29 o 
   8   2   2      832.74      875.71      7.47 o 
  10   2   2      533.49      558.49      3.97 o 
  12   2   2      196.40      195.34      2.51 o 
  14   2   2      166.55      171.92      2.56 o 
  16   2   2        2.75        1.74      0.72 o 
  18   2   2      127.78      124.54      2.51 o 
  20   2   2      102.45      100.35      2.46 o 
  22   2   2      173.35      170.99      4.44 o 
  24   2   2      125.07      136.84      4.62 o 
  26   2   2       47.21       50.85      3.98 o 
  28   2   2       28.08       34.18      3.78 o 
  30   2   2      120.29      149.04      7.22 o 
 -31   3   2        8.35       23.15      8.47 o 
 -29   3   2       31.46       40.60      3.85 o 
 -27   3   2       58.60       62.47      3.80 o 
 -25   3   2       58.73       60.39      3.69 o 
 -23   3   2       56.98       66.03      3.52 o 
 -21   3   2       36.76       27.59      1.99 o 
 -19   3   2       44.90       39.99      1.98 o 
 -17   3   2       89.16       87.05      2.45 o 
 -15   3   2       90.02       78.28      2.08 o 
 -13   3   2       80.71       64.02      2.64 o 
 -11   3   2      142.01      143.24      4.43 o 
  -9   3   2      288.75      286.72      3.90 o 
  -7   3   2      115.90      113.61      1.92 o 
  -5   3   2      397.74      415.57      4.47 o 
  -3   3   2      150.73      157.76      2.69 o 
  -1   3   2      123.07      109.85      1.62 o 
   1   3   2      445.43      517.03     10.38 o 
   3   3   2      831.84      882.00     18.81 o 
   5   3   2     1927.01     1995.48     36.60 o 
   7   3   2       67.75       75.90      2.27 o 
   9   3   2      146.09      137.48      3.17 o 
  11   3   2       34.96       39.68      1.38 o 
  13   3   2      933.37      936.38     12.83 o 
  15   3   2     1272.95     1279.16     21.90 o 
  17   3   2     1281.54     1297.47     48.65 o 
  19   3   2      253.64      251.55      5.14 o 
  21   3   2       80.27       80.19      3.40 o 
  23   3   2       38.28       36.06      3.09 o 
  25   3   2        2.94        4.34      2.27 o 
  27   3   2       86.88       93.69      4.93 o 
  29   3   2       75.84       88.58      9.33 o 
 -30   4   2       76.44       89.78     16.75 o 
 -28   4   2       61.37       74.14      5.83 o 
 -26   4   2       86.76       90.60      4.32 o 
 -24   4   2      222.40      199.78      5.59 o 
 -22   4   2       22.77       25.18      2.73 o 
 -20   4   2       91.98       79.77      5.49 o 
 -18   4   2       18.60       20.71      1.76 o 
 -16   4   2       87.42       86.64      2.50 o 
 -14   4   2      898.27      908.52     23.31 o 
 -12   4   2     2256.35     2116.44     31.09 o 
 -10   4   2     2198.33     2089.50     36.08 o 
  -8   4   2      262.09      241.95      3.03 o 
  -6   4   2       54.30       51.08      1.88 o 
  -4   4   2      219.59      222.01      2.99 o 
  -2   4   2      119.92      121.01      2.10 o 
   0   4   2       99.90       91.49      2.18 o 
   2   4   2      805.37      858.57      8.81 o 
   4   4   2      152.25      153.27      3.97 o 
   6   4   2      126.94      148.53      3.31 o 
   8   4   2       13.42       13.75      1.11 o 
  10   4   2       89.72       87.53      2.33 o 
  12   4   2       39.54       38.72      3.01 o 
  14   4   2     1102.20     1062.48     16.51 o 
  16   4   2       20.17       19.94      2.16 o 
  18   4   2       12.14        9.81      1.93 o 
  20   4   2       55.78       54.27      3.39 o 
  22   4   2       39.56       44.50      3.89 o 
  24   4   2        6.74        7.25      2.43 o 
  26   4   2       10.92       19.47      3.17 o 
 -27   5   2       94.97      120.13      8.70 o 
 -25   5   2       43.32       44.11      5.04 o 
 -23   5   2      147.23      156.72      5.70 o 
 -21   5   2       25.84       30.78      2.93 o 
 -19   5   2       63.12       55.89      3.45 o 
 -17   5   2       87.69       93.05      3.60 o 
 -15   5   2       56.04       55.85      2.75 o 
 -13   5   2      847.68      815.12      9.56 o 
 -11   5   2      170.45      168.18      4.42 o 
  -9   5   2     1366.36     1308.81     14.72 o 
  -7   5   2      675.05      694.66      7.64 o 
  -5   5   2       43.94       47.51      2.15 o 
  -3   5   2        8.44        7.34      1.25 o 
  -1   5   2       52.27       57.00      1.91 o 
   1   5   2      120.18       99.10      2.35 o 
   3   5   2        5.08        2.38      1.19 o 
   5   5   2       99.68      100.96      3.37 o 
   7   5   2       20.00       15.29      1.62 o 
   9   5   2       45.17       44.45      3.00 o 
  11   5   2       82.89       78.73      3.57 o 
  13   5   2       67.44       66.92      3.46 o 
  15   5   2      142.30      137.43      5.28 o 
  17   5   2       91.07       91.24      5.28 o 
  19   5   2       11.21       14.24      4.01 o 
  21   5   2       43.57       44.42      5.62 o 
  23   5   2       47.91       62.31      6.62 o 
 -22   6   2       96.89      116.93      9.14 o 
 -20   6   2       69.89       86.71      5.24 o 
 -18   6   2       17.25       10.57      3.00 o 
 -16   6   2       51.60       53.05      3.52 o 
 -14   6   2      102.47      107.68      3.93 o 
 -12   6   2       76.21       81.56      5.48 o 
 -10   6   2       46.51       52.05      4.11 o 
  -8   6   2       28.98       29.33      3.76 o 
  -6   6   2      499.79      509.86     22.50 o 
  -4   6   2      102.03      103.25      9.09 o 
  -2   6   2        6.24        5.80      1.61 o 
   0   6   2       52.77       36.75      2.98 o 
   2   6   2      199.09      187.56      5.11 o 
   4   6   2       86.64       68.67      3.84 o 
   6   6   2       32.80       34.71      3.34 o 
   8   6   2       51.80       43.06      3.29 o 
  10   6   2      138.99      138.05     10.40 o 
  12   6   2        8.97        8.58      2.67 o 
  14   6   2      109.55      113.30      8.24 o 
  16   6   2      131.73      131.60      8.18 o 
  18   6   2       33.38       39.51      5.70 o 
  20   6   2       23.20       31.94      5.09 o 
 -17   7   2       62.59       82.18     16.85 o 
 -15   7   2       51.52       71.95     21.60 o 
 -13   7   2       35.62       44.59      6.81 o 
 -11   7   2       37.72       49.06      7.13 o 
  -9   7   2        2.86        8.87      3.54 o 
  -7   7   2       25.95       31.01      3.95 o 
  -5   7   2       42.62       44.95      4.55 o 
  -3   7   2       66.97       63.75      5.11 o 
  -1   7   2       50.90       48.93      4.15 o 
   1   7   2        2.95        1.80      2.16 o 
   3   7   2       53.16       56.01      4.15 o 
   5   7   2       30.40       28.98      3.42 o 
   7   7   2        0.84        2.02      5.51 o 
   9   7   2       22.60       29.56      4.76 o 
  11   7   2       47.27       58.57      6.51 o 
  13   7   2       45.11       66.06     12.19 o 
  15   7   2      114.52      130.12      8.46 o 
  -8   8   2       37.08       42.37     10.34 o 
  -6   8   2       50.60       65.52     11.58 o 
  -4   8   2        1.80       -1.87      6.41 o 
  -2   8   2        2.12        1.03      7.02 o 
   0   8   2       17.41       24.37     16.12 o 
   2   8   2       26.74       39.99      6.95 o 
 -33   1   3       99.44      109.96      6.87 o 
 -31   1   3       14.45       14.00      2.74 o 
 -29   1   3       67.02       63.66      3.50 o 
 -27   1   3       12.28       12.52      2.37 o 
 -25   1   3      224.76      211.56      7.78 o 
 -23   1   3       87.10       81.92      3.07 o 
 -21   1   3     1914.84     1772.66     13.36 o 
 -19   1   3       81.97       71.05      2.16 o 
 -17   1   3      540.19      516.12      9.92 o 
 -15   1   3      675.60      688.08      6.50 o 
 -13   1   3      474.32      493.89     13.25 o 
 -11   1   3     2169.48     2485.17     50.49 o 
  -9   1   3     1356.18     1518.57     29.72 o 
  -7   1   3     5430.11     5954.12     31.01 o 
  -5   1   3     1530.49     1639.94     13.08 o 
  -3   1   3     1220.42     1194.67     14.84 o 
  -1   1   3     2416.38     2525.94     32.47 o 
   1   1   3      112.08      108.32      1.28 o 
   3   1   3     4364.35     4650.16     51.83 o 
   5   1   3     1599.10     1688.71     64.11 o 
   7   1   3     2219.25     2290.83     23.16 o 
   9   1   3      253.81      275.84      4.28 o 
  11   1   3      226.75      238.43      2.63 o 
  13   1   3       45.21       50.53      1.45 o 
  15   1   3      340.69      354.51      3.39 o 
  17   1   3      159.43      165.06      2.81 o 
  19   1   3       42.75       41.26      2.14 o 
  21   1   3       63.16       68.32      2.89 o 
  23   1   3       14.91       14.66      1.67 o 
  25   1   3       87.29       87.76      4.39 o 
  27   1   3        2.41        4.51      2.64 o 
  29   1   3       13.75       24.61      6.34 o 
 -32   2   3       15.16       15.95      5.29 o 
 -30   2   3        3.95        2.89      2.14 o 
 -28   2   3       55.97       56.18      3.49 o 
 -26   2   3       94.94       85.37      3.81 o 
 -24   2   3      231.63      216.14      4.86 o 
 -22   2   3      317.81      266.16      4.93 o 
 -20   2   3      175.80      143.54      6.98 o 
 -18   2   3      309.05      295.65      4.42 o 
 -16   2   3      352.42      352.57      4.22 o 
 -14   2   3       54.63       58.20      1.86 o 
 -12   2   3      478.55      471.63      4.16 o 
 -10   2   3      724.32      797.14     58.68 o 
  -8   2   3     1994.50     2072.44     19.00 o 
  -6   2   3      174.46      192.46      4.98 o 
  -4   2   3      760.42      745.25     19.45 o 
  -2   2   3     1161.91     1181.72     20.05 o 
   0   2   3      445.11      470.70      5.52 o 
   2   2   3      712.57      843.87      7.17 o 
   4   2   3     1914.89     2074.01     26.54 o 
   6   2   3     4917.45     5356.69     70.36 o 
   8   2   3      657.74      700.45      8.98 o 
  10   2   3       83.60       92.74      1.40 o 
  12   2   3       19.60       18.84      1.18 o 
  14   2   3       35.68       33.65      2.54 o 
  16   2   3      402.45      414.40      7.14 o 
  18   2   3      246.64      245.24     16.75 o 
  20   2   3      138.38      141.40      3.19 o 
  22   2   3      148.08      158.00      5.61 o 
  24   2   3       42.01       39.34      2.92 o 
  26   2   3       10.95       13.12      2.31 o 
  28   2   3       60.82       71.63      4.66 o 
 -31   3   3       78.61       79.31      7.76 o 
 -29   3   3       34.93       46.73      4.21 o 
 -27   3   3       14.19       15.95      2.28 o 
 -25   3   3       55.71       62.63      2.87 o 
 -23   3   3      394.26      345.42      6.00 o 
 -21   3   3      942.33      780.18     17.74 o 
 -19   3   3       40.33       28.51      2.15 o 
 -17   3   3       36.15       34.09      1.79 o 
 -15   3   3      146.77      153.88      7.07 o 
 -13   3   3       79.40       83.57      2.95 o 
 -11   3   3      171.98      196.32      3.49 o 
  -9   3   3      330.01      313.33      3.59 o 
  -7   3   3      191.61      223.04      2.55 o 
  -5   3   3      512.21      532.77      4.76 o 
  -3   3   3      115.10      109.72      1.71 o 
  -1   3   3      104.28       97.83      1.80 o 
   1   3   3      180.52      204.37      4.75 o 
   3   3   3     1730.01     1957.27     35.47 o 
   5   3   3      140.06      132.12      3.79 o 
   7   3   3      135.12      122.40      3.39 o 
   9   3   3       19.35       19.42      1.66 o 
  11   3   3      307.07      315.18      5.15 o 
  13   3   3      114.67      108.80      2.47 o 
  15   3   3       65.22       61.27      2.30 o 
  17   3   3      547.72      542.02     16.75 o 
  19   3   3       39.46       33.83      2.06 o 
  21   3   3       25.81       25.27      2.44 o 
  23   3   3       51.57       50.19      3.28 o 
  25   3   3       24.00       26.99      2.91 o 
  27   3   3       42.90       51.00      7.18 o 
 -30   4   3       43.76       53.53     10.34 o 
 -28   4   3       10.57       15.57      4.21 o 
 -26   4   3       48.33       50.50      4.17 o 
 -24   4   3      181.10      181.67      5.54 o 
 -22   4   3       12.85       10.49      1.67 o 
 -20   4   3      100.13       89.10      2.93 o 
 -18   4   3       27.38       25.30      1.81 o 
 -16   4   3       11.57       10.36      3.43 o 
 -14   4   3      309.10      285.11      3.97 o 
 -12   4   3       33.59       30.06      1.99 o 
 -10   4   3      873.78      842.57     14.73 o 
  -8   4   3      128.66      112.12      2.37 o 
  -6   4   3      455.06      424.20     10.10 o 
  -4   4   3      128.59      120.14      2.36 o 
  -2   4   3       46.50       51.84      1.50 o 
   0   4   3       53.10       63.78      2.86 o 
   2   4   3      136.74      138.19      3.52 o 
   4   4   3       80.99      106.26      3.13 o 
   6   4   3      539.72      577.73      8.90 o 
   8   4   3      157.09      148.56      3.61 o 
  10   4   3       38.10       35.40      2.00 o 
  12   4   3       21.72       21.64      2.01 o 
  14   4   3      161.41      150.72      4.55 o 
  16   4   3      683.85      701.57     24.78 o 
  18   4   3       55.24       57.90      3.47 o 
  20   4   3       27.30       25.11      2.93 o 
  22   4   3       19.64       19.03      2.94 o 
  24   4   3        2.39        4.62      3.54 o 
  26   4   3       10.15       15.06      3.30 o 
 -27   5   3       28.66       32.62      4.89 o 
 -25   5   3       24.00       32.79      3.14 o 
 -23   5   3       52.21       63.87      4.22 o 
 -21   5   3       75.91       81.06      3.73 o 
 -19   5   3      142.23      136.56      4.81 o 
 -17   5   3       14.50       12.63      1.69 o 
 -15   5   3       25.46       23.78      2.26 o 
 -13   5   3       86.15       95.54      3.25 o 
 -11   5   3      476.15      473.05     20.12 o 
  -9   5   3     1877.31     1823.56     66.82 o 
  -7   5   3     1043.15     1063.83     19.86 o 
  -5   5   3       73.35       75.45      2.56 o 
  -3   5   3      233.96      239.70      4.65 o 
  -1   5   3      102.00       93.27      3.04 o 
   1   5   3       87.18       80.39      3.46 o 
   3   5   3      154.57      142.74      3.82 o 
   5   5   3      358.55      328.01     18.23 o 
   7   5   3       38.32       38.07      3.20 o 
   9   5   3       35.93       28.24      2.32 o 
  11   5   3       17.94       14.16      1.90 o 
  13   5   3       55.72       56.39      4.27 o 
  15   5   3        8.26       11.67      2.45 o 
  17   5   3        5.85        4.61      2.15 o 
  19   5   3        1.89        4.91      2.47 o 
  21   5   3       16.04       21.36      4.44 o 
  23   5   3        4.74       10.64      6.82 o 
 -22   6   3        8.15        7.56      2.77 o 
 -20   6   3      105.86      130.65      6.53 o 
 -18   6   3       24.80       31.86      3.13 o 
 -16   6   3       44.84       49.37      3.38 o 
 -14   6   3       44.89       48.57      2.95 o 
 -12   6   3       27.02       25.00      2.65 o 
 -10   6   3       45.01       44.41      3.91 o 
  -8   6   3      568.19      588.83     17.17 o 
  -6   6   3      354.61      354.70      7.77 o 
  -4   6   3        6.69        4.92      3.71 o 
  -2   6   3       65.90       62.95      4.06 o 
   0   6   3       49.94       48.91      3.01 o 
   2   6   3      194.74      169.76      5.01 o 
   4   6   3       29.13       25.74      2.67 o 
   6   6   3       77.08       72.80      3.78 o 
   8   6   3       50.18       44.00      3.31 o 
  10   6   3       21.46       28.04      2.84 o 
  12   6   3       83.24       98.57      5.31 o 
  14   6   3       37.74       42.75      4.18 o 
  16   6   3      113.18      120.66      6.41 o 
  18   6   3      225.64      240.61     14.98 o 
 -17   7   3       15.25       12.11      4.41 o 
 -15   7   3       12.92       14.64      6.34 o 
 -13   7   3       26.10       29.95      6.61 o 
 -11   7   3       20.04       22.96      4.04 o 
  -9   7   3      120.08      132.03      5.60 o 
  -7   7   3        9.44       12.69      2.78 o 
  -5   7   3        2.93        2.46      2.15 o 
  -3   7   3        8.34        5.80      2.33 o 
  -1   7   3        0.29       -0.87      3.54 o 
   1   7   3       22.44       24.64      2.88 o 
   3   7   3       14.74       12.70      2.95 o 
   5   7   3       15.62       19.29      2.76 o 
   7   7   3       39.07       36.62      3.84 o 
   9   7   3        8.21        8.30      3.76 o 
  11   7   3        6.70        3.42      2.70 o 
  13   7   3        4.50       13.45      4.75 o 
  -4   8   3       39.19       32.45      7.64 o 
  -2   8   3       15.57       21.00      6.51 o 
   0   8   3       27.49       34.73      8.06 o 
 -34   0   4        5.16       -1.76      4.34 o 
 -32   0   4      111.07      112.13      9.66 o 
 -30   0   4      100.50      110.28      6.11 o 
 -28   0   4      118.03      102.10      5.50 o 
 -26   0   4      161.24      150.29      6.05 o 
 -24   0   4      220.66      205.16      6.56 o 
 -22   0   4     3427.52     3144.16     34.87 o 
 -20   0   4     3293.18     3165.36     30.47 o 
 -18   0   4     4563.12     4217.76     85.66 o 
 -16   0   4      739.80      749.17     12.88 o 
 -14   0   4      375.08      332.37      3.94 o 
 -12   0   4      738.40      769.79     12.98 o 
 -10   0   4       73.27       57.35      1.74 o 
  -8   0   4     1042.14     1170.07      9.65 o 
  -6   0   4      354.54      370.85      4.72 o 
  -4   0   4     3025.58     3187.46     17.45 o 
  -2   0   4      275.51      318.56      3.55 o 
   0   0   4     2360.64     2422.94     20.47 o 
   4   0   4     1190.64     1286.61     20.24 o 
   6   0   4      261.89      315.70      5.74 o 
   8   0   4     1668.93     1722.64     62.46 o 
  10   0   4      189.46      188.37      3.67 o 
  12   0   4      316.18      331.32      5.30 o 
  14   0   4      317.80      331.29      7.37 o 
  16   0   4      338.95      353.40      7.52 o 
  18   0   4      672.72      621.40     15.12 o 
  20   0   4      332.28      315.11      7.91 o 
  22   0   4       48.99       43.21      3.97 o 
  24   0   4       22.88       23.95      3.33 o 
  26   0   4        5.37        8.57      4.14 o 
  28   0   4       46.25       47.74      8.47 o 
 -33   1   4       70.48       76.96      7.72 o 
 -31   1   4       20.14       15.92      2.78 o 
 -29   1   4       16.56       19.29      2.62 o 
 -27   1   4       25.17       23.79      3.48 o 
 -25   1   4       89.82       85.03      4.43 o 
 -23   1   4      352.49      320.22      5.61 o 
 -21   1   4      711.32      672.81     14.84 o 
 -19   1   4     1218.69     1169.75     28.73 o 
 -17   1   4      523.32      505.78      7.57 o 
 -15   1   4       85.64       93.77      1.85 o 
 -13   1   4      399.97      385.74      3.06 o 
 -11   1   4      401.95      425.65      5.99 o 
  -9   1   4      277.54      310.29      2.07 o 
  -7   1   4     1556.69     1701.17      6.25 o 
  -5   1   4      663.57      729.74     13.20 o 
  -3   1   4      357.48      317.63      2.28 o 
  -1   1   4      105.14      107.73      1.18 o 
   1   1   4      139.00      146.55      4.51 o 
   3   1   4     1134.66     1193.68     21.21 o 
   5   1   4     7347.95     7713.24    179.30 o 
   7   1   4     3583.01     3752.48    102.60 o 
   9   1   4      537.75      559.99     15.10 o 
  11   1   4      115.80      126.57      2.61 o 
  13   1   4       40.60       39.68      1.56 o 
  15   1   4       12.87       14.06      1.29 o 
  17   1   4       21.95       22.51      1.66 o 
  19   1   4      152.40      141.98      4.20 o 
  21   1   4      143.95      144.38      3.50 o 
  23   1   4      112.93      111.61      3.90 o 
  25   1   4       90.72       90.69      4.03 o 
  27   1   4       20.26       14.89      3.11 o 
 -32   2   4      163.56      165.20      6.59 o 
 -30   2   4      207.24      237.06      5.97 o 
 -28   2   4       11.29        9.16      2.06 o 
 -26   2   4       53.15       49.34      3.14 o 
 -24   2   4      100.90       91.57      3.13 o 
 -22   2   4      286.48      259.58      4.37 o 
 -20   2   4      574.66      494.86      7.76 o 
 -18   2   4       67.20       60.32      2.07 o 
 -16   2   4       38.07       39.30      1.72 o 
 -14   2   4      593.38      637.25      8.64 o 
 -12   2   4      109.89      100.08      1.50 o 
 -10   2   4      246.41      281.04      4.80 o 
  -8   2   4     3067.45     3393.14     36.47 o 
  -6   2   4      136.70      135.95      3.21 o 
  -4   2   4      945.34     1016.16     49.32 o 
  -2   2   4       26.46       22.82      0.83 o 
   0   2   4      421.92      435.30      8.41 o 
   2   2   4      223.45      224.49      6.36 o 
   4   2   4       29.21       38.81      1.27 o 
   6   2   4      558.27      541.91     19.82 o 
   8   2   4      477.06      496.69      9.00 o 
  10   2   4      348.56      339.14      4.69 o 
  12   2   4       97.59       89.46      2.52 o 
  14   2   4       72.67       76.80      2.14 o 
  16   2   4       47.20       46.55      2.13 o 
  18   2   4       87.88       74.23      3.92 o 
  20   2   4      241.20      251.36      7.31 o 
  22   2   4       20.59       22.94      1.92 o 
  24   2   4       14.33       12.77      2.06 o 
  26   2   4       32.11       28.33      3.85 o 
 -31   3   4       19.34       25.36      4.26 o 
 -29   3   4       23.43       19.12      4.67 o 
 -27   3   4       78.38       73.31      6.22 o 
 -25   3   4        7.08        6.25      1.65 o 
 -23   3   4      167.29      154.45      3.77 o 
 -21   3   4      185.21      166.09      3.73 o 
 -19   3   4      104.94       84.43      2.60 o 
 -17   3   4      153.87      149.82      3.15 o 
 -15   3   4       70.42       61.78      2.29 o 
 -13   3   4       65.77       72.10      2.17 o 
 -11   3   4       23.22       21.92      1.34 o 
  -9   3   4      433.83      436.01      3.90 o 
  -7   3   4     1684.49     1599.85     28.91 o 
  -5   3   4     1022.66     1043.63     11.08 o 
  -3   3   4       66.39       66.37      1.56 o 
  -1   3   4      148.96      144.20      5.13 o 
   1   3   4       34.38       35.31      1.78 o 
   3   3   4       65.88       70.93      3.27 o 
   5   3   4        8.53        9.36      1.01 o 
   7   3   4      122.37      133.07      4.18 o 
   9   3   4      132.54      143.30      2.83 o 
  11   3   4        2.70        3.33      1.02 o 
  13   3   4       22.03       22.24      1.65 o 
  15   3   4      118.46      119.22      6.05 o 
  17   3   4      511.61      512.05     12.06 o 
  19   3   4      384.68      386.63     11.55 o 
  21   3   4       50.73       45.54      3.03 o 
  23   3   4       66.50       70.16      7.41 o 
  25   3   4       15.92       22.03      2.65 o 
 -30   4   4       69.18      103.97     10.96 o 
 -28   4   4       61.94       56.55      3.73 o 
 -26   4   4       31.02       31.72      2.72 o 
 -24   4   4        1.71        1.15      1.37 o 
 -22   4   4       51.87       38.81      2.71 o 
 -20   4   4      174.58      154.79      3.49 o 
 -18   4   4      161.57      135.35      3.46 o 
 -16   4   4       11.87       10.33      1.55 o 
 -14   4   4       14.10       16.20      1.47 o 
 -12   4   4       99.73       94.83      3.07 o 
 -10   4   4      332.81      314.34      5.39 o 
  -8   4   4     2108.23     2047.41     20.83 o 
  -6   4   4      499.37      483.39     11.06 o 
  -4   4   4      602.67      617.29     11.22 o 
  -2   4   4      414.19      404.96     13.73 o 
   0   4   4      147.47      144.25      3.55 o 
   2   4   4       14.60       14.93      1.40 o 
   4   4   4      113.73      125.61      2.89 o 
   6   4   4      677.40      611.15      9.21 o 
   8   4   4      206.97      193.07      5.07 o 
  10   4   4       21.78       21.02      1.97 o 
  12   4   4      132.15      113.77      3.61 o 
  14   4   4      112.20      104.98      3.64 o 
  16   4   4       39.08       33.83      2.63 o 
  18   4   4       70.07       64.88      3.72 o 
  20   4   4       53.93       53.30      4.06 o 
  22   4   4        7.91        8.63      2.59 o 
  24   4   4        6.80       13.88      4.59 o 
 -27   5   4        0.04        0.68      2.09 o 
 -25   5   4       20.87       25.87      2.96 o 
 -23   5   4       46.01       43.71      3.66 o 
 -21   5   4       16.46       22.18      3.38 o 
 -19   5   4       30.89       29.93      2.43 o 
 -17   5   4        9.73       10.64      1.68 o 
 -15   5   4       25.73       25.02      2.03 o 
 -13   5   4      103.51      103.83      3.39 o 
 -11   5   4      581.03      584.09      9.92 o 
  -9   5   4      274.22      275.95      5.12 o 
  -7   5   4        1.65        0.63      1.30 o 
  -5   5   4     1205.46     1236.26     15.31 o 
  -3   5   4      317.10      305.22     16.42 o 
  -1   5   4       12.65       11.92      1.98 o 
   1   5   4       71.38       70.34      5.16 o 
   3   5   4       42.14       34.71      3.91 o 
   5   5   4      120.09      107.23      3.55 o 
   7   5   4       16.62       10.59      1.83 o 
   9   5   4      252.43      236.32      9.88 o 
  11   5   4       40.00       28.74      5.59 o 
  13   5   4       11.48        9.49      1.86 o 
  15   5   4        1.16        1.67      1.91 o 
  17   5   4      147.50      149.30      7.16 o 
  19   5   4        7.62        6.97      2.31 o 
  21   5   4        4.80        3.81      2.56 o 
 -22   6   4       32.11       34.92      3.26 o 
 -20   6   4      162.34      194.48      5.82 o 
 -18   6   4       72.33       78.66      4.61 o 
 -16   6   4       41.31       41.76      2.95 o 
 -14   6   4       59.88       59.34      3.36 o 
 -12   6   4       28.18       33.18      3.19 o 
 -10   6   4       13.81       15.61      2.50 o 
  -8   6   4       15.09       14.28      2.30 o 
  -6   6   4      298.71      279.98     12.39 o 
  -4   6   4      212.40      210.18     12.32 o 
  -2   6   4       11.64       11.78      2.69 o 
   0   6   4        8.44        8.41      1.82 o 
   2   6   4       46.29       40.58      2.83 o 
   4   6   4       36.86       23.17      2.63 o 
   6   6   4       14.52       11.19      3.26 o 
   8   6   4       19.12       17.99      2.42 o 
  10   6   4        7.94        7.23      2.36 o 
  12   6   4       16.23       18.45      2.92 o 
  14   6   4       28.90       32.25      3.56 o 
  16   6   4       22.37       30.97      3.65 o 
 -15   7   4       14.72       23.00      5.67 o 
 -13   7   4       38.53       43.10      4.26 o 
 -11   7   4      138.81      152.96     16.10 o 
  -9   7   4       25.90       24.25      8.30 o 
  -7   7   4       29.63       34.08      4.01 o 
  -5   7   4       46.02       49.43      4.26 o 
  -3   7   4      105.43       96.03      5.02 o 
  -1   7   4       56.86       62.95      5.80 o 
   1   7   4       34.25       42.75      3.47 o 
   3   7   4        4.97        6.41      2.16 o 
   5   7   4       44.64       57.14      5.68 o 
   7   7   4       33.06       36.97      4.04 o 
   9   7   4        0.53        0.83      3.61 o 
  11   7   4        6.54        8.22      3.64 o 
 -33   1   5      291.20      307.79      8.73 o 
 -31   1   5      111.09      124.46      4.63 o 
 -29   1   5       82.28       91.12      4.62 o 
 -27   1   5       13.95       19.20      2.50 o 
 -25   1   5      118.02      112.42      3.89 o 
 -23   1   5        8.58        4.85      1.65 o 
 -21   1   5      657.91      620.56      6.82 o 
 -19   1   5     1648.39     1566.61     23.66 o 
 -17   1   5      409.73      377.06      9.10 o 
 -15   1   5      711.72      648.27     10.18 o 
 -13   1   5       49.07       46.25      1.72 o 
 -11   1   5      672.29      727.02      7.51 o 
  -9   1   5      462.34      480.88      3.68 o 
  -7   1   5     1371.17     1502.91      6.96 o 
  -5   1   5      527.14      600.21      5.61 o 
  -3   1   5      280.17      292.36      6.88 o 
  -1   1   5      686.32      681.01     14.36 o 
   1   1   5      143.93      141.18      5.60 o 
   3   1   5      646.18      619.71      7.72 o 
   5   1   5      444.38      483.51      5.01 o 
   7   1   5       33.76       31.59      1.04 o 
   9   1   5       24.16       22.92      1.16 o 
  11   1   5       58.41       62.41      2.89 o 
  13   1   5       30.43       29.98      1.66 o 
  15   1   5       26.64       24.84      1.81 o 
  17   1   5        1.99        1.15      1.09 o 
  19   1   5       28.28       23.86      2.22 o 
  21   1   5        1.97        2.81      1.54 o 
  23   1   5        3.40        3.83      1.59 o 
  25   1   5        2.22        5.54      1.70 o 
 -32   2   5       69.78       70.17      5.24 o 
 -30   2   5       40.19       44.90      3.47 o 
 -28   2   5      124.90      120.62      4.36 o 
 -26   2   5       30.39       30.63      2.53 o 
 -24   2   5       38.61       33.48      2.44 o 
 -22   2   5       44.09       42.44      2.38 o 
 -20   2   5      482.89      409.97      5.23 o 
 -18   2   5      356.30      269.84      3.83 o 
 -16   2   5      132.24      110.97      2.59 o 
 -14   2   5       83.43       86.43      2.07 o 
 -12   2   5       46.12       58.00      1.39 o 
 -10   2   5      221.76      221.32      2.45 o 
  -8   2   5        9.37       13.58      1.02 o 
  -6   2   5     1304.71     1358.72     18.70 o 
  -4   2   5      379.97      366.13     10.90 o 
  -2   2   5      248.63      246.34      8.48 o 
   0   2   5      181.95      183.98      3.07 o 
   2   2   5      175.17      182.47      2.46 o 
   4   2   5       16.20       20.69      1.04 o 
   6   2   5     2219.79     2285.64     61.81 o 
   8   2   5     1007.45     1016.82     20.94 o 
  10   2   5      590.31      577.73      8.23 o 
  12   2   5      171.45      163.58      2.93 o 
  14   2   5       24.25       23.14      2.65 o 
  16   2   5        3.61        3.77      2.67 o 
  18   2   5      156.08      150.07      7.91 o 
  20   2   5      387.88      390.44      5.74 o 
  22   2   5       12.40       11.31      1.80 o 
  24   2   5       35.89       32.03      3.02 o 
 -31   3   5       38.36       39.90      5.76 o 
 -29   3   5       14.13       10.79      5.34 o 
 -27   3   5       84.40       83.82      3.57 o 
 -25   3   5       91.37       82.42      2.90 o 
 -23   3   5       20.13       18.08      1.82 o 
 -21   3   5       75.63       61.99      2.42 o 
 -19   3   5      685.61      551.67      6.65 o 
 -17   3   5      204.97      170.38      3.28 o 
 -15   3   5      257.22      239.70      6.89 o 
 -13   3   5       46.67       39.80      1.87 o 
 -11   3   5      162.87      166.40      2.71 o 
  -9   3   5       95.88       89.51      2.18 o 
  -7   3   5      121.30      105.78      2.48 o 
  -5   3   5      152.32      162.21      4.77 o 
  -3   3   5      134.61      129.82      4.70 o 
  -1   3   5      570.60      553.13      7.85 o 
   1   3   5      407.35      395.02      5.04 o 
   3   3   5       45.58       50.31      1.72 o 
   5   3   5       59.47       55.51      2.12 o 
   7   3   5      103.08      105.70      2.74 o 
   9   3   5      247.14      255.86     12.94 o 
  11   3   5       27.91       22.11      2.21 o 
  13   3   5       32.20       30.00      2.11 o 
  15   3   5       30.61       26.43      1.94 o 
  17   3   5      243.98      237.34     11.14 o 
  19   3   5       49.00       51.52      2.75 o 
  21   3   5       24.75       26.74      2.33 o 
  23   3   5        9.26       12.70      2.30 o 
 -28   4   5        6.96        7.74      2.20 o 
 -26   4   5        1.29       -0.30      1.41 o 
 -24   4   5       31.29       34.28      2.33 o 
 -22   4   5       38.55       39.63      3.89 o 
 -20   4   5      125.53      117.68      3.44 o 
 -18   4   5       92.34       87.07      2.92 o 
 -16   4   5      405.53      362.08      5.65 o 
 -14   4   5       70.73       64.74      4.34 o 
 -12   4   5       10.24        7.98      1.21 o 
 -10   4   5       12.42        9.74      1.49 o 
  -8   4   5      574.37      580.98      7.04 o 
  -6   4   5      699.47      702.29      8.80 o 
  -4   4   5      792.26      762.40     15.33 o 
  -2   4   5      124.70      128.51      3.25 o 
   0   4   5      148.50      138.03      2.93 o 
   2   4   5       11.41       11.60      2.25 o 
   4   4   5        0.26        0.38      0.96 o 
   6   4   5       35.53       42.70      2.17 o 
   8   4   5        3.08        1.90      1.24 o 
  10   4   5       21.18       18.45      4.36 o 
  12   4   5      109.61      104.96      4.13 o 
  14   4   5        7.58        9.63      1.81 o 
  16   4   5       12.74       13.08      1.97 o 
  18   4   5       53.26       44.14      3.10 o 
  20   4   5        4.73        5.98      2.78 o 
  22   4   5       26.03       29.90      4.81 o 
 -25   5   5       67.06       77.06      4.46 o 
 -23   5   5       35.13       40.76      2.88 o 
 -21   5   5       20.47       28.44      2.33 o 
 -19   5   5        9.21       14.74      1.90 o 
 -17   5   5      123.10      123.96      3.70 o 
 -15   5   5       68.94       68.28      2.78 o 
 -13   5   5        0.35        1.32      1.48 o 
 -11   5   5      187.50      176.47     11.38 o 
  -9   5   5      333.02      325.98     13.64 o 
  -7   5   5      121.02      117.83      4.20 o 
  -5   5   5      111.03      107.55      7.03 o 
  -3   5   5      119.60      114.59      3.51 o 
  -1   5   5       45.55       44.64      5.28 o 
   1   5   5       53.24       53.81      4.37 o 
   3   5   5       14.63       13.19      3.19 o 
   5   5   5      270.15      238.94     12.35 o 
   7   5   5       93.79       89.82      4.24 o 
   9   5   5      117.12      115.01      3.91 o 
  11   5   5       41.47       45.80      4.31 o 
  13   5   5       13.85       15.06      2.17 o 
  15   5   5       37.23       34.98      2.89 o 
  17   5   5       25.86       28.83      3.43 o 
  19   5   5       71.03       76.48      4.77 o 
 -20   6   5       88.90       90.58      7.15 o 
 -18   6   5        4.74        4.45      1.86 o 
 -16   6   5       43.41       43.67      3.76 o 
 -14   6   5        2.29        0.90      1.40 o 
 -12   6   5       47.03       54.91      3.65 o 
 -10   6   5       25.71       26.93      2.77 o 
  -8   6   5      136.26      134.07      4.73 o 
  -6   6   5      510.67      519.04     13.27 o 
  -4   6   5      176.37      185.03      5.37 o 
  -2   6   5      203.63      206.10     13.88 o 
   0   6   5       18.77       18.45      2.20 o 
   2   6   5      117.21      114.48      8.60 o 
   4   6   5        4.52        6.79      2.72 o 
   6   6   5        3.97        3.71      2.78 o 
   8   6   5        6.50        4.76      4.50 o 
  10   6   5        8.18        7.37      2.63 o 
  12   6   5       14.47       13.33      2.50 o 
  14   6   5        5.33       10.96      2.49 o 
 -13   7   5        6.10        2.50      5.92 o 
 -11   7   5       26.23       27.67      3.56 o 
  -9   7   5        2.05        0.84      3.79 o 
  -7   7   5       47.22       51.50      7.00 o 
  -5   7   5       31.60       32.13      3.85 o 
  -3   7   5       35.74       32.53      3.70 o 
  -1   7   5       30.77       35.77      4.57 o 
   1   7   5        7.27        5.16      3.40 o 
   3   7   5       15.32       20.44      3.26 o 
   5   7   5       48.85       60.35      6.38 o 
   7   7   5       20.96       29.87      4.28 o 
 -32   0   6      301.70      279.90     11.67 o 
 -30   0   6      122.32      137.00      7.31 o 
 -28   0   6       45.96       50.23      4.79 o 
 -26   0   6       39.30       36.76      3.89 o 
 -24   0   6       13.67       11.87      2.70 o 
 -22   0   6      596.70      578.90     14.81 o 
 -20   0   6      526.99      547.29     22.08 o 
 -18   0   6     6395.70     6171.30     38.03 o 
 -16   0   6     1099.90     1091.50      8.51 o 
 -14   0   6      918.09      878.50     15.89 o 
 -12   0   6      539.52      506.17      9.00 o 
 -10   0   6      309.22      289.21      6.34 o 
  -8   0   6      448.16      439.06      4.38 o 
  -6   0   6      751.51      786.87     11.60 o 
  -4   0   6     3372.38     3694.52    104.13 o 
  -2   0   6      859.41      886.13     10.57 o 
   0   0   6      379.38      386.35      4.81 o 
   2   0   6       59.94       58.64      2.20 o 
   4   0   6       28.86       31.99      1.57 o 
   6   0   6       63.73       56.34      3.28 o 
   8   0   6      279.60      274.27      7.85 o 
  10   0   6      522.17      561.82     20.74 o 
  12   0   6       23.56       29.43      3.24 o 
  14   0   6       13.63       13.46      3.16 o 
  16   0   6       19.15       14.91      2.53 o 
  18   0   6       76.39       72.76      4.32 o 
  20   0   6       87.32       81.71      4.76 o 
  22   0   6        8.64        6.33      2.51 o 
  24   0   6       11.87       13.49      3.02 o 
 -31   1   6       17.90        7.10      4.55 o 
 -29   1   6        4.05        3.58      1.82 o 
 -27   1   6      280.97      300.27      7.65 o 
 -25   1   6        8.48        6.49      1.62 o 
 -23   1   6       57.30       51.73      2.81 o 
 -21   1   6        2.17        2.53      1.21 o 
 -19   1   6       18.62       19.24      1.50 o 
 -17   1   6     2973.66     2858.97     29.89 o 
 -15   1   6      970.45      898.03      9.80 o 
 -13   1   6       82.13       86.92      3.30 o 
 -11   1   6       11.18       13.54      0.82 o 
  -9   1   6       69.69       73.82      1.31 o 
  -7   1   6      241.82      270.71      3.03 o 
  -5   1   6      211.48      231.75      2.72 o 
  -3   1   6       55.39       59.98      1.29 o 
  -1   1   6       12.67       12.34      1.61 o 
   1   1   6       13.62       14.01      0.77 o 
   3   1   6      149.62      145.38      2.26 o 
   5   1   6      199.48      225.63      7.09 o 
   7   1   6      329.48      345.56     14.24 o 
   9   1   6     1017.30     1051.40     21.21 o 
  11   1   6      144.84      141.13      2.70 o 
  13   1   6       14.13       14.07      1.51 o 
  15   1   6        6.45        5.15      1.36 o 
  17   1   6        0.66        2.43      1.33 o 
  19   1   6       34.57       31.66      2.46 o 
  21   1   6      118.91      115.80      6.13 o 
  23   1   6      226.90      230.92     24.27 o 
 -30   2   6      202.13      222.94      8.14 o 
 -28   2   6      175.64      200.78      5.50 o 
 -26   2   6        6.76        3.85      1.67 o 
 -24   2   6       40.56       38.23      2.33 o 
 -22   2   6       90.17       80.07      2.89 o 
 -20   2   6      122.19      104.45      3.08 o 
 -18   2   6       10.51       14.61      1.40 o 
 -16   2   6       18.19       24.08      1.34 o 
 -14   2   6       47.50       53.10      1.93 o 
 -12   2   6       46.20       39.80      1.75 o 
 -10   2   6      123.42      121.03      1.76 o 
  -8   2   6      180.80      166.12      1.99 o 
  -6   2   6       84.52       85.33      1.53 o 
  -4   2   6       27.62       31.29      1.05 o 
  -2   2   6      148.63      154.82      2.48 o 
   0   2   6      172.81      152.72      3.91 o 
   2   2   6      147.26      153.06      2.38 o 
   4   2   6      133.26      130.07      4.32 o 
   6   2   6      180.25      182.44      4.12 o 
   8   2   6      607.44      575.52      6.57 o 
  10   2   6      243.26      248.41      6.59 o 
  12   2   6       84.36       77.48      5.30 o 
  14   2   6       78.09       71.95      2.78 o 
  16   2   6        6.57        7.84      1.60 o 
  18   2   6       27.70       28.67      2.11 o 
  20   2   6      197.08      190.40     13.17 o 
  22   2   6       14.61       18.11      2.26 o 
 -29   3   6       72.92       66.37      4.32 o 
 -27   3   6       70.93       83.92      3.32 o 
 -25   3   6       39.25       39.18      2.82 o 
 -23   3   6        8.50        8.83      1.45 o 
 -21   3   6       23.29       18.27      1.74 o 
 -19   3   6       75.65       78.63      2.55 o 
 -17   3   6      148.40      125.43      3.39 o 
 -15   3   6       80.13       76.84      2.99 o 
 -13   3   6      199.67      190.31      4.37 o 
 -11   3   6       47.21       41.19      1.85 o 
  -9   3   6       80.57       84.99      2.43 o 
  -7   3   6       34.77       36.01      3.99 o 
  -5   3   6     2103.07     2027.39     41.90 o 
  -3   3   6      947.96      928.29     13.25 o 
  -1   3   6      104.67       97.66      3.25 o 
   1   3   6      413.73      405.92     13.37 o 
   3   3   6      130.96      139.73      3.34 o 
   5   3   6        5.94        4.34      0.97 o 
   7   3   6        7.88        6.48      1.08 o 
   9   3   6      405.19      379.29      7.78 o 
  11   3   6      123.19      106.04      3.82 o 
  13   3   6       19.92       18.16      1.85 o 
  15   3   6       63.65       60.64      3.31 o 
  17   3   6       16.74       15.34      1.77 o 
  19   3   6       84.29       86.76      4.07 o 
  21   3   6       43.43       51.19      5.13 o 
 -28   4   6       21.05       19.63      4.24 o 
 -26   4   6        5.90        2.64      1.48 o 
 -24   4   6        3.29        2.06      1.44 o 
 -22   4   6       38.57       38.86      2.38 o 
 -20   4   6       42.41       41.59      3.34 o 
 -18   4   6      107.59       94.29      3.04 o 
 -16   4   6       21.03       22.76      1.88 o 
 -14   4   6      182.65      176.68      3.25 o 
 -12   4   6       12.25        9.76      1.53 o 
 -10   4   6       43.31       45.86      3.71 o 
  -8   4   6       58.53       57.81      2.65 o 
  -6   4   6      538.50      501.96      6.13 o 
  -4   4   6       26.12       25.17      1.93 o 
  -2   4   6      558.99      556.31     10.21 o 
   0   4   6      258.71      253.99      3.89 o 
   2   4   6       73.98       72.76      2.69 o 
   4   4   6       13.42       12.73      1.42 o 
   6   4   6       17.75       17.16      1.89 o 
   8   4   6      231.63      212.00      6.38 o 
  10   4   6        5.80        5.71      1.54 o 
  12   4   6       17.30       16.45      2.06 o 
  14   4   6       10.11        9.11      1.80 o 
  16   4   6       25.68       25.36      2.56 o 
  18   4   6       13.19        9.77      2.95 o 
 -23   5   6       11.79       17.78      2.18 o 
 -21   5   6        7.50        8.77      2.59 o 
 -19   5   6        3.51        1.86      1.38 o 
 -17   5   6       41.64       45.26      2.70 o 
 -15   5   6        5.79        6.63      1.63 o 
 -13   5   6      101.35       93.55      4.58 o 
 -11   5   6       27.80       27.60      2.40 o 
  -9   5   6       96.40       99.20      3.77 o 
  -7   5   6       77.42       77.90      5.77 o 
  -5   5   6      358.28      352.64      6.62 o 
  -3   5   6       51.93       52.66      3.52 o 
  -1   5   6      101.27      100.73      3.44 o 
   1   5   6       32.01       35.13      2.81 o 
   3   5   6        0.94        2.87      2.30 o 
   5   5   6       85.72       78.38      3.25 o 
   7   5   6       32.65       35.31      2.92 o 
   9   5   6       28.20       27.80      2.65 o 
  11   5   6       14.24        9.32      1.85 o 
  13   5   6       18.45       18.77      5.84 o 
  15   5   6        8.27       10.18      3.09 o 
 -18   6   6       48.92       56.53      3.67 o 
 -16   6   6       37.83       34.32      3.59 o 
 -14   6   6        8.85       10.43      2.05 o 
 -12   6   6       37.61       41.42      3.11 o 
 -10   6   6       28.60       26.81      2.83 o 
  -8   6   6      215.26      215.72      5.81 o 
  -6   6   6       27.96       26.15      2.77 o 
  -4   6   6       12.23        8.97      2.24 o 
  -2   6   6      196.43      195.51     10.50 o 
   0   6   6        1.77        2.88      1.68 o 
   2   6   6       10.87       11.04      2.00 o 
   4   6   6        1.43        2.44      2.54 o 
   6   6   6        4.65        5.55      1.77 o 
   8   6   6        4.65        2.43      1.72 o 
  10   6   6        0.19        1.01      3.45 o 
  -9   7   6        3.97        1.60      2.91 o 
  -7   7   6       34.31       37.56      3.55 o 
  -5   7   6       63.95       75.31      5.18 o 
  -3   7   6       83.92       83.38      4.40 o 
  -1   7   6        9.74        7.71      5.28 o 
 -31   1   7       15.41       13.95      3.78 o 
 -29   1   7      688.45      734.66     14.12 o 
 -27   1   7       14.28       15.52      1.94 o 
 -25   1   7       22.63       18.49      1.81 o 
 -23   1   7       23.40       24.50      1.87 o 
 -21   1   7        4.72        5.00      1.20 o 
 -19   1   7        6.78        7.08      1.15 o 
 -17   1   7        3.98        3.20      0.88 o 
 -15   1   7     1604.50     1642.27     19.20 o 
 -13   1   7      372.99      358.93      7.36 o 
 -11   1   7      236.91      230.98      2.50 o 
  -9   1   7       13.13       12.12      1.58 o 
  -7   1   7      222.94      212.06      3.75 o 
  -5   1   7       94.20      102.71      2.45 o 
  -3   1   7       56.27       55.40      1.17 o 
  -1   1   7      370.61      397.16      6.85 o 
   1   1   7      119.40      122.68      4.50 o 
   3   1   7      201.68      197.63      5.51 o 
   5   1   7        6.48        7.44      1.05 o 
   7   1   7      135.77      132.31      5.00 o 
   9   1   7      122.71      128.98      8.07 o 
  11   1   7        7.35        9.53      2.56 o 
  13   1   7       42.16       43.31      2.26 o 
  15   1   7        7.42        7.00      1.42 o 
  17   1   7        1.47        0.20      1.21 o 
  19   1   7        1.70        0.72      2.69 o 
  21   1   7        9.49        9.26      1.76 o 
 -30   2   7       17.48       16.91      6.38 o 
 -28   2   7       45.41       51.80      2.89 o 
 -26   2   7       77.98       86.56      3.18 o 
 -24   2   7      244.96      250.86      5.60 o 
 -22   2   7        4.82        4.45      1.22 o 
 -20   2   7       68.48       68.07      2.34 o 
 -18   2   7      173.22      149.95      3.20 o 
 -16   2   7      458.91      410.84      4.44 o 
 -14   2   7     1009.27      932.98      9.90 o 
 -12   2   7      222.09      205.69      2.86 o 
 -10   2   7       74.24       70.41      2.11 o 
  -8   2   7       72.90       71.87      1.44 o 
  -6   2   7      208.77      201.60      2.32 o 
  -4   2   7       90.84       97.16      2.75 o 
  -2   2   7      500.04      493.81      4.57 o 
   0   2   7       18.94       23.67      4.55 o 
   2   2   7      235.71      225.49      3.54 o 
   4   2   7      171.47      171.83      3.30 o 
   6   2   7        5.61        6.84      1.19 o 
   8   2   7      469.27      459.37     17.30 o 
  10   2   7       99.12       94.77      3.70 o 
  12   2   7      223.17      195.88      8.60 o 
  14   2   7       31.03       27.02      1.94 o 
  16   2   7        0.19        0.78      1.22 o 
  18   2   7       11.50        9.58      1.71 o 
  20   2   7       72.28       67.62      5.35 o 
 -27   3   7        0.54        0.48      1.55 o 
 -25   3   7       37.60       38.84      2.55 o 
 -23   3   7        3.09        0.70      1.19 o 
 -21   3   7       97.70       92.83      2.84 o 
 -19   3   7      123.21      105.62      2.86 o 
 -17   3   7       89.66       82.38      3.20 o 
 -15   3   7       17.41       16.78      1.53 o 
 -13   3   7      133.59      127.67      3.48 o 
 -11   3   7       81.47       72.40      2.26 o 
  -9   3   7        4.94        3.91      1.07 o 
  -7   3   7       24.23       23.72      3.29 o 
  -5   3   7      338.93      341.63      7.78 o 
  -3   3   7      171.35      167.83      3.42 o 
  -1   3   7      117.95      114.72      3.00 o 
   1   3   7       81.94       84.91      4.50 o 
   3   3   7      143.25      134.45      3.63 o 
   5   3   7      105.42      100.78      2.96 o 
   7   3   7        9.92       10.11      1.53 o 
   9   3   7       64.21       55.95      3.60 o 
  11   3   7      113.96      100.90      8.52 o 
  13   3   7       58.55       50.85      2.81 o 
  15   3   7       36.17       33.25      2.48 o 
  17   3   7       26.75       26.26      2.47 o 
  19   3   7        2.37        3.57      4.40 o 
 -26   4   7       40.72       40.23      2.95 o 
 -24   4   7        1.26        0.05      1.35 o 
 -22   4   7        7.21       10.33      1.61 o 
 -20   4   7       19.24       19.82      2.20 o 
 -18   4   7        5.34        4.71      1.63 o 
 -16   4   7      285.22      246.73      4.76 o 
 -14   4   7       14.06        9.01      1.53 o 
 -12   4   7       49.73       48.01      2.60 o 
 -10   4   7      132.01      128.62      4.19 o 
  -8   4   7        1.32        0.13      1.50 o 
  -6   4   7      230.91      225.55      5.28 o 
  -4   4   7      223.64      217.02      5.90 o 
  -2   4   7       88.94       80.28      5.44 o 
   0   4   7      105.46      100.87      3.23 o 
   2   4   7       36.00       36.89      2.40 o 
   4   4   7       47.71       48.79      3.06 o 
   6   4   7       19.20       19.28      3.57 o 
   8   4   7       34.10       30.88      2.46 o 
  10   4   7       32.10       28.47      2.46 o 
  12   4   7       57.69       57.02      3.75 o 
  14   4   7        1.17        2.29      1.56 o 
  16   4   7       11.96       11.79      2.89 o 
 -21   5   7       38.41       42.37     10.42 o 
 -19   5   7        2.77        4.00      1.82 o 
 -17   5   7       73.81       74.30      3.20 o 
 -15   5   7      162.14      172.16      4.78 o 
 -13   5   7       26.78       25.88      2.42 o 
 -11   5   7       41.96       42.62      2.86 o 
  -9   5   7       71.20       76.52      6.77 o 
  -7   5   7       39.77       38.16      3.26 o 
  -5   5   7       38.42       41.83      2.95 o 
  -3   5   7        9.12        7.62      2.10 o 
  -1   5   7       33.70       37.51      2.94 o 
   1   5   7       44.02       39.20      3.39 o 
   3   5   7        5.84        5.23      1.83 o 
   5   5   7        7.39        9.29      1.76 o 
   7   5   7       17.05       12.73      2.02 o 
   9   5   7       77.46       72.35      6.51 o 
  11   5   7       31.51       31.26      2.74 o 
 -16   6   7        4.19        5.71      2.33 o 
 -14   6   7       21.51       20.49      3.89 o 
 -12   6   7       11.71        4.78      5.82 o 
 -10   6   7        7.34        6.09      3.33 o 
  -8   6   7        0.32       -1.61      2.12 o 
  -6   6   7       53.12       51.39      6.51 o 
  -4   6   7      133.08      142.25      4.92 o 
  -2   6   7      206.35      210.26      5.86 o 
   0   6   7       28.15       26.46      2.83 o 
   2   6   7       16.37       19.00      2.33 o 
   4   6   7       25.79       28.74      2.77 o 
   6   6   7       21.42       25.72      2.67 o 
 -28   0   8       65.14       60.25      3.75 o 
 -26   0   8      473.98      501.83     17.32 o 
 -24   0   8      172.17      190.15      6.72 o 
 -22   0   8      140.74      144.59      6.47 o 
 -20   0   8       84.11       76.56      3.93 o 
 -18   0   8       39.55       42.25      3.12 o 
 -16   0   8      814.10      861.92     18.71 o 
 -14   0   8     1247.67     1241.19     14.88 o 
 -12   0   8      179.79      197.76      3.96 o 
 -10   0   8      223.26      211.95      3.37 o 
  -8   0   8      151.96      162.22      6.11 o 
  -6   0   8       17.27       17.39      1.61 o 
  -4   0   8      246.54      256.62      6.58 o 
  -2   0   8      592.56      618.15     12.91 o 
   0   0   8      112.68      117.29      7.03 o 
   2   0   8      322.26      331.70     12.47 o 
   4   0   8      159.10      162.71      5.27 o 
   6   0   8       44.96       45.45      3.55 o 
   8   0   8       17.92       17.30      2.21 o 
  10   0   8      238.63      239.98     15.40 o 
  12   0   8      457.72      457.05     15.16 o 
  14   0   8       28.04       25.17      2.98 o 
  16   0   8       18.69       18.32      2.81 o 
  18   0   8        1.83       -0.11      1.90 o 
 -29   1   8        2.64        1.61      1.70 o 
 -27   1   8       54.47       69.06      5.76 o 
 -25   1   8      182.59      200.19      5.93 o 
 -23   1   8       18.20       17.57      1.55 o 
 -21   1   8       21.03       21.66      2.02 o 
 -19   1   8      118.53      124.86      5.28 o 
 -17   1   8      245.81      244.63     10.06 o 
 -15   1   8     1261.95     1210.22     23.15 o 
 -13   1   8      437.44      419.35      7.64 o 
 -11   1   8       70.72       74.58      1.80 o 
  -9   1   8      110.64      116.10      2.51 o 
  -7   1   8       83.87       76.84      2.03 o 
  -5   1   8        1.21        2.98      0.91 o 
  -3   1   8       58.81       60.95      5.41 o 
  -1   1   8      114.76      116.91      4.16 o 
   1   1   8      154.49      148.11      4.93 o 
   3   1   8       11.53       12.74      1.49 o 
   5   1   8       76.82       76.43      3.09 o 
   7   1   8       13.36       14.17      1.46 o 
   9   1   8      104.42      103.04      6.03 o 
  11   1   8       14.72       15.44      1.80 o 
  13   1   8       59.76       60.60      4.26 o 
  15   1   8        1.73        2.44      3.22 o 
  17   1   8        2.77        4.06      1.43 o 
 -28   2   8       31.47       33.89      4.29 o 
 -26   2   8      186.11      208.64      6.46 o 
 -24   2   8       61.59       70.56      3.09 o 
 -22   2   8        1.38        1.60      1.37 o 
 -20   2   8       12.48       12.81      1.89 o 
 -18   2   8       37.24       39.60      2.07 o 
 -16   2   8       38.90       32.80      1.98 o 
 -14   2   8      150.93      168.67      3.51 o 
 -12   2   8      647.99      657.77      9.98 o 
 -10   2   8       80.57       77.53      2.05 o 
  -8   2   8      181.23      176.98      2.86 o 
  -6   2   8       15.15       15.31      1.22 o 
  -4   2   8      144.21      137.47      3.30 o 
  -2   2   8      279.61      275.18      4.32 o 
   0   2   8      151.41      152.54      6.02 o 
   2   2   8        3.07        3.16      0.96 o 
   4   2   8       72.03       79.81      3.75 o 
   6   2   8       87.22       87.07      3.14 o 
   8   2   8       73.29       72.42      2.67 o 
  10   2   8       39.87       38.41      2.33 o 
  12   2   8       86.07       76.99      3.16 o 
  14   2   8        0.27        1.77      1.41 o 
  16   2   8        1.79        2.77      1.53 o 
 -25   3   8      180.29      196.71      4.87 o 
 -23   3   8       28.53       36.22      4.03 o 
 -21   3   8       78.63       80.97      2.72 o 
 -19   3   8       21.02       18.17      1.64 o 
 -17   3   8       23.43       19.98      1.62 o 
 -15   3   8       84.99       87.92      2.74 o 
 -13   3   8       64.38       64.41      3.84 o 
 -11   3   8      183.17      170.56      3.26 o 
  -9   3   8      108.95      105.10      3.62 o 
  -7   3   8       68.28       68.42      2.37 o 
  -5   3   8      142.76      136.08      3.89 o 
  -3   3   8      847.03      816.32     17.59 o 
  -1   3   8      267.02      270.86      4.44 o 
   1   3   8        6.81       11.62      2.77 o 
   3   3   8       39.41       41.99      2.21 o 
   5   3   8       80.22       78.57      5.43 o 
   7   3   8       45.67       45.48      2.51 o 
   9   3   8       32.95       31.32      3.89 o 
  11   3   8      317.04      292.36      5.47 o 
  13   3   8       76.19       78.53      4.32 o 
  15   3   8       41.52       33.89      3.94 o 
 -22   4   8       18.68       23.68      3.59 o 
 -20   4   8       43.05       45.69      4.53 o 
 -18   4   8       16.01       14.52      2.66 o 
 -16   4   8       83.86       89.56      3.12 o 
 -14   4   8       52.85       56.64      2.67 o 
 -12   4   8       86.07       97.16      3.41 o 
 -10   4   8        0.27        0.68      1.51 o 
  -8   4   8       17.44       17.18      1.95 o 
  -6   4   8        3.81        2.45      1.83 o 
  -4   4   8       36.59       40.78      6.18 o 
  -2   4   8       72.75       73.45      2.91 o 
   0   4   8      135.48      133.17      3.71 o 
   2   4   8       54.15       47.83      2.68 o 
   4   4   8       44.30       42.21      3.27 o 
   6   4   8        7.05        5.65      1.90 o 
   8   4   8        7.59        9.79      1.79 o 
  10   4   8       17.12       17.11      2.43 o 
  12   4   8        0.34        1.70      1.71 o 
 -19   5   8        7.10        6.62      2.88 o 
 -17   5   8       30.00       39.56      3.15 o 
 -15   5   8        4.92        6.55      1.89 o 
 -13   5   8       13.34       11.37      2.01 o 
 -11   5   8        3.98        4.91      1.60 o 
  -9   5   8       19.39       22.01      2.40 o 
  -7   5   8        0.94        0.49      1.42 o 
  -5   5   8        0.77        1.13      1.43 o 
  -3   5   8       74.64       82.42      4.22 o 
  -1   5   8       14.48       14.58      2.16 o 
   1   5   8       25.29       25.94      2.42 o 
   3   5   8        3.65        2.67      1.49 o 
   5   5   8       11.10       12.35      2.00 o 
   7   5   8        2.57        5.67      1.68 o 
  -6   6   8       36.70       39.48      6.62 o 
 -27   1   9      137.43      151.88      6.93 o 
 -25   1   9      110.58      126.11      4.37 o 
 -23   1   9      124.51      127.59      3.87 o 
 -21   1   9       15.33       18.04      1.97 o 
 -19   1   9       95.10       97.08      3.82 o 
 -17   1   9        1.38        1.30      1.38 o 
 -15   1   9        7.26        8.32      1.20 o 
 -13   1   9       74.39       78.85      2.33 o 
 -11   1   9      282.49      289.05      4.38 o 
  -9   1   9      128.68      130.06      5.47 o 
  -7   1   9       63.66       59.90      2.84 o 
  -5   1   9       35.23       40.54      1.95 o 
  -3   1   9       65.48       64.73      2.72 o 
  -1   1   9        6.59        6.10      1.13 o 
   1   1   9        8.15        9.44      1.34 o 
   3   1   9       37.01       35.56      2.44 o 
   5   1   9       38.75       32.59      5.70 o 
   7   1   9       30.99       29.46      3.04 o 
   9   1   9       11.37        9.95      2.65 o 
  11   1   9        0.96       -0.61      1.16 o 
  13   1   9       61.73       60.28      3.02 o 
 -24   2   9        9.67       15.43      2.41 o 
 -22   2   9       52.58       62.99      4.74 o 
 -20   2   9       30.87       32.40      2.38 o 
 -18   2   9       33.45       38.83      2.31 o 
 -16   2   9       90.33       78.50      6.38 o 
 -14   2   9      436.01      429.80      9.99 o 
 -12   2   9      700.10      698.31     11.65 o 
 -10   2   9       15.00       12.94      2.23 o 
  -8   2   9       84.44       79.83      3.03 o 
  -6   2   9       18.71       19.78      1.92 o 
  -4   2   9        1.62        1.66      0.98 o 
  -2   2   9      327.00      317.63     10.65 o 
   0   2   9      321.21      313.68     17.68 o 
   2   2   9      108.43      111.63      3.41 o 
   4   2   9       20.51       21.18      2.02 o 
   6   2   9       25.74       28.71      1.85 o 
   8   2   9       37.78       39.18      2.89 o 
  10   2   9       16.58       17.48      5.44 o 
  12   2   9       64.68       64.55      5.97 o 
 -23   3   9       12.65       13.92      1.91 o 
 -21   3   9       23.64       26.37      2.05 o 
 -19   3   9       21.30       21.16      2.19 o 
 -17   3   9        5.98        3.52      1.64 o 
 -15   3   9        9.53        9.10      1.90 o 
 -13   3   9       26.53       23.62      4.52 o 
 -11   3   9      159.16      160.59      5.34 o 
  -9   3   9       34.92       30.53      2.29 o 
  -7   3   9       20.14       21.63      2.70 o 
  -5   3   9       34.22       31.55      2.20 o 
  -3   3   9       19.64       19.86      3.06 o 
  -1   3   9      168.91      178.29      6.94 o 
   1   3   9       27.09       27.02      3.46 o 
   3   3   9       17.84       15.49      1.69 o 
   5   3   9        5.41        4.58      1.31 o 
   7   3   9       23.55       26.94      2.32 o 
   9   3   9       23.93       23.19      2.86 o 
  11   3   9       40.51       31.35      3.06 o 
 -18   4   9        7.72        8.50      2.56 o 
 -16   4   9        1.07       -0.02      1.68 o 
 -14   4   9        7.52        7.98      2.73 o 
 -12   4   9       26.84       29.08      2.14 o 
 -10   4   9       21.55       25.78      2.10 o 
  -8   4   9       11.39       10.34      1.52 o 
  -6   4   9       36.79       42.26      2.94 o 
  -4   4   9        1.35        1.09      1.45 o 
  -2   4   9       36.79       34.43      4.63 o 
   0   4   9       30.18       26.99      2.15 o 
   2   4   9        2.32        1.68      1.58 o 
   4   4   9        7.25        8.64      2.87 o 
   6   4   9        4.89        6.18      1.62 o 
 -11   5   9       55.00       53.48      3.20 o 
  -9   5   9        9.53        6.18      1.94 o 
  -7   5   9       15.47       20.36      2.32 o 
  -5   5   9       39.31       40.25      2.90 o 
  -3   5   9        9.62       10.96      2.43 o 
  -1   5   9       79.87       87.23      3.76 o 
 -22   0  10      229.60      262.90      7.25 o 
 -20   0  10       11.57       11.56      2.34 o 
 -18   0  10       21.51       23.62      3.33 o 
 -16   0  10        6.82        7.61      1.87 o 
 -14   0  10       28.14       32.62      2.65 o 
 -12   0  10      186.33      202.74      7.29 o 
 -10   0  10      450.48      473.54      8.98 o 
  -8   0  10       94.23       92.96      5.42 o 
  -6   0  10       38.46       36.73      3.28 o 
  -4   0  10       81.90       79.01     11.99 o 
  -2   0  10       16.93       16.72      2.18 o 
   0   0  10       86.42       83.55      4.28 o 
   2   0  10        0.44       -0.35      1.86 o 
   4   0  10       50.80       58.27      4.98 o 
   6   0  10       53.53       55.31      7.26 o 
   8   0  10       36.91       34.18      4.85 o 
  10   0  10       20.39       17.36      4.75 o 
 -23   1  10       16.99       20.90      2.37 o 
 -21   1  10       28.28       31.98      2.42 o 
 -19   1  10       18.59       20.07      2.01 o 
 -17   1  10        7.50        8.11      1.46 o 
 -15   1  10        0.91        1.06      1.63 o 
 -13   1  10      493.57      503.70      7.22 o 
 -11   1  10       18.35       17.74      2.42 o 
  -9   1  10       11.00       13.41      2.67 o 
  -7   1  10       82.11       86.66      5.35 o 
  -5   1  10       77.34       75.96      6.69 o 
  -3   1  10        0.91        0.42      1.22 o 
  -1   1  10       28.75       33.02      2.22 o 
   1   1  10      293.57      303.17      5.25 o 
   3   1  10      133.93      124.61      3.72 o 
   5   1  10       30.24       30.67      2.70 o 
   7   1  10       46.36       43.20      6.11 o 
   9   1  10        8.62        6.89      1.92 o 
 -20   2  10       13.54       16.25      2.27 o 
 -18   2  10        9.91       11.12      2.86 o 
 -16   2  10       19.12       16.99      1.81 o 
 -14   2  10       21.83       28.05      2.76 o 
 -12   2  10      102.19      102.99      5.06 o 
 -10   2  10      210.49      216.19      5.80 o 
  -8   2  10       28.63       28.98      4.23 o 
  -6   2  10       15.25       17.62      2.00 o 
  -4   2  10       20.57       21.16      2.33 o 
  -2   2  10       28.05       26.33      2.00 o 
   0   2  10       37.58       36.83      2.41 o 
   2   2  10       87.75       96.26      3.37 o 
   4   2  10        7.37        8.61      2.31 o 
   6   2  10        2.67        1.69      1.60 o 
 -17   3  10        0.90       -0.62      2.03 o 
 -15   3  10       11.80       10.90      3.10 o 
 -13   3  10       29.87       28.82      2.37 o 
 -11   3  10      162.79      175.74      5.91 o 
  -9   3  10      201.95      199.23      4.56 o 
  -7   3  10        4.26        2.57      1.34 o 
  -5   3  10        6.13        7.54      1.57 o 
  -3   3  10        3.30        2.59      1.34 o 
  -1   3  10       30.27       31.22      3.20 o 
   1   3  10       80.42       77.26      4.46 o 
   3   3  10        3.94        6.77      2.77 o 
 -10   4  10       35.58       44.99      3.39 o 
  -8   4  10       11.10       10.26      2.64 o 
  -6   4  10       19.06       21.79      2.52 o 
  -4   4  10       10.52       10.01      3.05 o 
 -17   1  11        1.86        2.31      2.20 o 
 -15   1  11       17.41       19.27      2.67 o 
 -13   1  11        0.77        1.21      2.40 o 
 -11   1  11       25.54       26.58      5.75 o 
  -9   1  11       22.06       26.79     16.68 o 
  -7   1  11       24.93       25.71      2.29 o 
  -5   1  11       12.34       16.25      1.93 o 
  -3   1  11        8.32        9.84      1.91 o 
  -1   1  11       24.90       27.08      2.02 o 
   1   1  11       19.91       22.58      2.11 o 
 -14   2  11        8.10        5.71      3.20 o 
 -12   2  11       72.50       76.87     13.13 o 
 -10   2  11      169.39      169.79      8.01 o 
  -8   2  11       32.73       30.93      3.36 o 
  -6   2  11       29.30       30.00      4.97 o 
  -4   2  11       30.97       31.97      3.34 o 
  -2   2  11       12.96       15.33      4.34 o 
                                                 
